# Supplementary material for: Evaluating and Classifying Gentleness in VR-Based Surgical Simulation: A VR + fNIRS Study
Source: Sensors (Basel). 2026 Apr 13;26(8):2388. doi: 10.3390/s26082388 (PMC13119916; doi:10.3390/s26082388)
Supplement: Supplementary file 1 [file sensors-26-02388-s001.zip]

Archive with 1 entries (1 files):
- sensors-4118691-supplementary.pdf
